# Supplementary material for: A TLR5 mono-agonist restores inhibited immune responses to Streptococcus pneumoniae during influenza virus infection in human monocytes
Source: PLoS One. 2021 Oct 13;16(10):e0258261. doi: 10.1371/journal.pone.0258261 (PMC8513880; doi:10.1371/journal.pone.0258261)
Supplement: S1 Data — (XLSX) [file pone.0258261.s006.xlsx]

## Sheet: Fig 1
Untreated	H1N1	H3N2	H1N1 and HKSP	H3N2 and HKSP
	6.67868	11.4577	6.236	10.7217
	7.20943	10.4959	6.05301	10.8946
	6.65369	10.5321	5.6186	10.6931
	6.53341	10.2595	6.32013	10.5842
	6.32013	9.94873	6.35312	10.2537
	6.29347	10.2087	6.3657	11.0828

## Sheet: Fig 2
IL-23						TGF-beta						IL-10						IL-6						IL-1 beta						IL-27						IL-12p70
Untreated	20 ug LTA-SA	H1N1	H3N2	20 ug LTA-SA and H1N1	20 ug LTA-SA and H3N2	Untreated	20 ug LTA-SA	H1N1	H3N2	20 ug LTA-SA and H1N1	20 ug LTA-SA and H3N2	Untreated	20 ug LTA-SA	H1N1	H3N2	20 ug LTA-SA and H1N1	20 ug LTA-SA and H3N2	Untreated	20 ug LTA-SA	H1N1	H3N2	20 ug LTA-SA and H1N1	20 ug LTA-SA and H3N2	Untreated	20 ug LTA-SA	H1N1	H3N2	20 ug LTA-SA and H1N1	20 ug LTA-SA and H3N2	Untreated	20 ug LTA-SA	H1N1	H3N2	20 ug LTA-SA and H1N1	20 ug LTA-SA and H3N2	Untreated	20 ug LTA-SA	H1N1	H3N2	20 ug LTA-SA and H1N1	20 ug LTA-SA and H3N2
1.048	2.654	0.8068	1.224	1.3971	2.0464	0.6118	2.2903	0.509556	0.8064	1.343	0.5748	0.9343	1.5686	0.087	1.696	1.6291	2.6503	1.07478	1.38516	0.255622	0.310059	1.32675	1.33826	1.11745	7.6723	0.361642	0.500258	3.86771	5.65268	1.15854	3.43886	0.826268	0.554276	2.03333	2.5729	0.9654	0.8702	0.8994	1.033	0.8472	0.7033
0.9516	2.6123	0.8409	1.279	1.5442	1.9272	0.8379	0.7601	0.57343	0.8638	1.7621	1.1893	0.9934	1.5759	0.1042	1.7249	1.6459	2.5346	0.993891	1.40343	0.2651	0.297138	1.33826	1.35203	1.17398	7.5333	0.349639	0.586216	3.83054	5.57834	1.11443	3.70497	0.857143	0.421955	2.08478	2.60377	0.8481	0.7723	0.9307	0.9418	0.7558	0.6604
0.9578	3.242	1.1092	0.9905	1.1567	1.9391	1.195	1.1095	0.491214	0.8876	0.5532	0.6513	1.0182	1.3234	0.11	1.7283	1.7045	2.5001	0.989395	1.36783	0.269434	0.262669	1.35203	1.32416	1.07679	7.12907	0.32873	0.376355	3.02904	6.49948	0.896839	3.6344	0.779221	0.463122	1.38936	2.17888	1.0588	0.633	0.8196	1.0568	0.7446	0.6221
1.0818	2.5292	1.1422	0.8535	1.2029	1.7546	1.3554	1.5176	0.30383	0.9005	0.6895	0.6031	1.0341	1.3071	0.1071	1.8953	1.5545	2.2119	0.993081	1.36868	0.265019	0.322089	1.33895	1.27167	1.05666	7.34357	0.409267	0.382163	3.25632	6.67759	0.973291	3.54619	1.06591	0.405783	2.28326	2.44352	1.1277	0.6984	0.9415	1.1755	0.7051	0.654
0.8309	2.0194	1.0962	0.8429	2.7043	1.3632	1.10733	0.64306	0.8501	0.8663	0.558538	0.8689	1.0136	1.8935	0.1102	1.2288	1.1845	2.0661	0.964201	1.32611	0.234721	0.298434	1.38427	1.25393	0.813113	7.14455	0.324471	0.336087	2.60932	6.05421	1.03504	3.47121	0.788042	0.460181	2.17447	2.4068	0.9503	1.0673	0.907	1.8359	1.4773	1.9767
1.13	1.1893	1.0072	0.8339	1.5594	1.3314	1.15509	0.637093	0.7517	0.8217	0.563222	0.8852	1.0063	1.8836	0.1265	1.2544	1.2528	1.2176	0.984656	1.35357	0.238407	0.289402	1.31233	1.25393	0.762003	7.19334	0.33144	0.368998	2.60119	6.13242	0.821857	2.87577	0.716001	0.439598	2.13918	2.4628	0.675	1.204	1.0548	1.5139	1.6438	2.7426
0.451	1.1359	0.7499	1.4115	1.602	1.2797	0.840591	0.462327	0.7851	0.8077	0.483277	0.932	1.131	1.0063	0.7992	1.289	2.9213	1.3992	0.9622	1.1439	0.8771	0.8313	1.1096	1.1367	0.9155	1.5397	1.3057	1.2171	1.5569	2.3509	0.8834	1.2221	0.0773	5.1231	0.9945	2.3182	0.8329	1.2121	1.0134	1.2482	1.2797	2.2786
0.6097	1.6178	0.9574	1.4991	2.0222	1.2224	0.896878	0.402985	0.811	0.8117	0.985657	0.8915	1.1509	0.9806	0.8437	1.3047	2.875	1.3434	1.0236	1.1377	0.9386	0.826	1.102	1.1276	0.942	1.5198	1.3529	1.2554	1.4252	2.3196	0.8617	1.2527	0.085	7.0201	0.9604	2.4285	1.5432	1.4971	1.4629	1.0613	1.7274	2.3565
1.5506	1.5255	1.0252	1.1856	0.4682	1.2112	1.0043	1.0275	0.9385	0.9467	0.8404	0.713	0.8877	0.8064	0.9296	0.678	3.0034	0.5424	0.9901	1.1336	0.9333	0.7931	1.0843	1.1167	1.0335	1.7222	1.3564	1.3281	1.3395	2.2305	0.9184	0.9722	0.067	4.8915	0.931	6.4937	0.8127	2.3707	0.8496	0.9487	0.9788	0.4265
1.3888	0.6052	0.7177	1.0362	0.392	0.5993	0.9911	1.0487	0.9	1.0138	0.8345	0.6682	0.8305	2.8821	0.8484	0.7269	3.0268	0.5155	1.0023	1.1234	0.9274	0.9036	1.1491	1.1088	1.0592	1.7426	1.3239	1.3282	1.4539	2.2167	0.8781	0.9037	0.0616	5.21	0.8683	3.8519	0.8542	2.6748	0.7825	0.983	1.2297	0.6912
1.5528	0.6797	0	0.973	0.3651	0.4488	0.9929	0.9882	0.9457	0.9685	0.8399	0.6568	1.0811	2.8051	0.7955	0.7414	0.8638	0.63	1.0207	1.1167	0.8293	0.7811	1.1523	1.1091	1.0306	1.4035	1.0198	1.1952	2.0559	2.1563	1.5389	0.831	0.0507	2.0854	0.8171	1.3721	0.9935	2.8062	1.3429	1.2386	1.8039	0.5501
1.0346	0.6581	0	1.0144	0.2997	0.4682	1.0116	0.9505	0.9075	1.0025	0.8257	0.7472	1.0856	1.8992	0.8639	0.733	0.9149	0.6232	1.001	1.1118	0.8091	0.7995	1.1414	1.0992	1.0192	1.3751	0.8604	1.2446	2.054	2.0932	0.9195	0.7844	0.0618	2.0252	0.8051	4.5156	1.3395	2.8191	1.1063	1.3953	2.2292	0.7031
0.8155	0.5811	0	1.1243	0.2935	0.4339	1.0037	1.0111	0.9097	0.8827	0.8793	0.9048	0.8996	1.775	0.8786	1.6726	0.9416	1.838	0.8973	1.0171	0.9731	1.0873	1.0618	1.0724	1.0352	3.9209	1.7251	3.2171	4.3707	1.5646	1.1187	0.8152	9.8159	1.6432	2.732	2.1044	1.0793	0.6145	0.9286	1.3664	0.9399	1.2999
0.5972	0.6648	0	0.7671	0.3606	0.5639	1.0408	0.8069	0.908	0.6207	0.8392	0.9008	0.9338	0.983	0.8741	1.6371	0.9321	1.8052	0.9867	0.9802	0.951	1.2903	0.8961	1.1036	1.082	3.8142	1.7865	3.1941	4.4064	1.5987	1.288	0.7832	10.6157	1.1274	2.4984	2.5913	0.9199	0.7203	0.8905	1.3538	1.0557	1.3686
0.8545	0.8724	0.7064	0.7639	0.4734	0.2973	0.982	0.8081	0.9424	0.8439	1.0019	0.8673	1.0047	0.9841	1.3258	1.677	0.933	1.8104	0.9962	0.9702	0.7743	1.2736	1.0059	1.322	0.9508	2.5446	1.4519	3.2243	4.7313	1.3485	0.7326	0.5144	13.7149	0.8601	2.7146	2.8535	0.9054	0.8009	1.0857	2.0515	0.735	1.1543
0.8113	1.1759	0.4884	0.7198	0.6157	0.2878	0.9736	0.7669	0.8977	0.8193	0.9435	0.9782	1.0018	1.0133	1.2851	1.6755	0.9139	1.8014	1.1198	1.1726	0.9787	0.9685	0.897	1.1814	0.9673	2.229	1.5976	3.2895	4.8327	1.34	0.8607	0.7911	13.8794	0.6115	4.0049	2.2072	1.0952	0.9216	1.2739	1.6921	0.8494	1.0916
0.9606	0.7245	0.8307	0.7128	0.6852	0.3238	0.8997	0.9419	0.812	0.81	0.8507	0.773	0.9959	1.0145	1.1472	2.1904	0.8851	2.1981	1.0491	1.0199	0.9867	0.959	1.0961	0.9787	0.9646	3.7136	2.4122	1.1683	2.825	1.4999	0.1717	17.2751	1.9324	0.4745	12.4742	18.0955	0.5659	1.2908	1.3748	1.6707	1.5746	0.6056
1.3736	0.6564	0.8578	0.5771	0.2565	0.9221	1.0114	0.9588	0.8087	0.8785	0.8901	0.8413	0.9976	1.0342	1.1025	2.1886	0.8775	2.0653	0.9802	0.9023	0.9713	0.9036	1.1048	0.9959	1	3.7538	1.515	0.9974	2.8059	1.4334	1.0798	15.1771	1.7862	0.0413	13.4738	18.0955	0.8198	1.3539	1.2526	1.4418	1.6641	0.5511
0.8061	0.6842	0.7243	0.4598	0.3639	0.6445	1	0.8688	0.8887	1.3093	0.8737	0.8355	1.0257	1.0183	1.9852	2.3826	1.2613	2.1415	0.9468	1.0553	0.9764	0.9797	1.0744	1.1287	1.3896	1.1959	4.79714	2.5973	1.5555	0.8767	1.7485	16.1925	1.5695	1.8201	16.9157	17.2025	1.3268	1.5459	1.3705		1.8659	0.4116
1.0439	2.0543	0.6758	0.4624	0.4613	0.7757	0.9921	0.8397	0.9148	1.6306	0.8725	0.8342	1.0267	1.068	2.0457	2.308	1.3214	1.0049	1.0238	1.1726	0.9638	0.9609	1.0048	1.0609	1.3413	1.2558	8.77005	1.0323	1.5529	0.8886	2.582	15.9258	1.4582	1.3489	14.7636	17.798	1.2876	1.5848	1.7451		1.7661	0.5775
1.0767	1.3243	0.7665	0.4583	0.3498	0.5849	0.9961	1.0956	0.9809	0.0054	0.7783	0.9714	0.9799	1.0507	1.9275	0.9708	1.1305	0.9695	1.06	1.0567	0.9999	0.9393	0.8203	0.9179	0.6594	7.28472	4.65864	1.1395	1.4286	3.4976	0.2398	3.2759	0	1.7144	1.351	0	0.9117	0.9493
1.0734	2.5364	0.7403	1.0137	0.2184	1.4928	1.0444	1.097	0.9737	0.0361	0.6882	1.0056	0.9678	1.3944	1.8985	1.0159	1.0855	1.09	1.0309	0.9384	1.0088	0.8705	0.7898	1.3356	0.6119	7.21682	4.77101	1.1432	1.492	3.4374	0.5659	4.4448	0	1.6303	1.3343	0	0.9957	0.8943
1.2442	2.85	0.5294	1.3487	0.1851	1.5481	1	0.9972	0.9685	0.0805	0.8871	1.863	1.0616	1.4153	0.4624	1.0146	1.937	0.9922	0.9837	0.9054	1.0066	1.1776	0.8971	1.2101	1.06185	5.4945	1.1302	1.1045	5.95653	3.2	0.6123	4.5982	0	2.4489	1.0405	0	0.9997	0.8034
0.7559	0.8145	0.4024	0.9774	0.8036	1.1309	1.1148	1.0643	0.9323	0.1286	0.9096	1.8465	1.0011	1.3948	0.4672	0.9776	1.7923	1.5017	0.9254	0.9993	0.9917	1.1713	1.0031	1.2911	1.11106	5.07831	1.1599	0.9636	4.86163	3.0932	1.0474	2.8183	0	2.0527	1.0537	0	1.0929	0.8312
0.7278	0.5774	0.6927	0.9984	0.6995	1.2397	1.0043	1.0432	0.7158	0.0543	0.794	0.2134	0.9373	1.4387	0.7732	1.2515	1.7958	1.3419	0.952	0.9046	0.9065	1.1236	1.0039	0.8744	0.949831	1.7366	1.112	0.9636	4.90375	2.5372	1.1592	0.594	0.2999	2.4775	0.3464	1.8851	1.2104	0.5118
0.9594	0.4461	0.4404	1.6429	0.8364	1.0886	0.9961	1.036	0.8982	0.1169	0.8345	0.239	1.0818	0.9593	0.8289	1.2459	0.5489	1.5543	0.9789	0.7882	0.9969	1.1207	0.9786	0.809	0.877257	2.1556	1.1231	0.9471	1.8963	2.4778	1.0205	0.5894	0	2.3502	0.4075	1.8462	1.0957	0.5348
1.2794	0.5773	1.0473	1.7542	0.8411	1.4722	0.9799	1.0087	1.6316	0.2566	0.8262	0.6648	1.0792	0.9879	1.6603	1.0927	0.573	1.1122	0.869	0.7795	1.0002	1.0497	1.0007	0.8399	1.6188	1.1582	1.0181	0.9426	1.8345	2.7695	0.8523	0.6983	0	1.3453	0.2514	1.7015	0.8551	0.6739
1.0334	0.5637	0.8805	1.565	1.5857	1.4838	1.0197	1.0987	3.5838	2.1506	0.8578	2.0237	1	1.1189	1.6774	1.0802	0.7676	1.1256	0.8533	0.8119	1.1125	1.0159	1.0011	0.9806	1.6643	1.1252	1.0555	2.6093	1.0903	2.818	0.8835	0.6933	0	0.7568	0.3162	1.3415	0.8388	0.6469
1.2124	0.5911	1.4174	1.4645	1.0768	1.5171	1.0222	1.0959	0	0.4485	1.1635	0.1118	1.0307	1.0398	1.7618	1.0399	0.7875	1.156	1.0459	0.846	1.0827	0.9958	0.9987	1.0083	0.3549	1.0912	1.1089	2.625	1.0974	0.8785	1.0885	0.7227	2.7596	1.2032	0	2.1739
0.8972	2.037	1.3376	0.4668	1.1529	1.4952	0.9062	1.0606	0	0.711	1.2082	0.3218	0.9494	0.8832	1.7866	1.0095	1.7127	1.0774	1.0719	1.0453	1.1037	0.9582	1.0005	1.0032	0.3619	1.0811	1.1555	3.4631	0.9759	0.8672	1.1767	0.7782	2.263	0.775	0	2.1801
0.9742	1.8922	0.7836	0.3838	1.4348		1.0075	1.1255	0.0969	0.7577	1.6166	0.3911	1.0257	0.9255	0.952	1.0228	1.7084	1.5171	1.0289	1.0534	1.1038	1.0095	0.97	1.0145	1.1868	1.1527	0.9498	3.3716	1.1169	0.8745	0.8513	0.7019	1.6461	3.4631	0	2.1526
0.9161	3.6572	0.7737	0.7577	1.5234		1.064	1.1176	0.5871	1.3548	0.0008	0.8609	1.0465	1.0394	0.8581	1.1401	1.8315	1.4952	1.0055	1	0.9425	1.0228	0.9552	1.2085	1.1455	1.1444	1.0226		1.0935	0.8667	1.3754	0.6648	1.7474	3.3716	0	1.857
0.5672	4.2426	0.6573	1.3548	1.9393		0.9759	0.9029	1.1261	1.1152	0.1058	0.6848	0.9783	1.0285	1.0441	1.3548	1.7809		1.0061	1.0142	0.8989	1.1401	0.9352	1.2054	0.8307	0.9005	0.9952		1.1181	0.9085	0.5671	0	0.3009		5.123	1.4182
0.4101	0.4437	0.8475	1.1152			1.027	0.8874	1.5796		0.3366	0.8955	0.962	1.3833	0.9669	1.1152	1.1288		0.9914	0.9862	0.9649	1.3548	1.0225	1.1916	0.8369	1.04	0.9886		1.1289	1.0547	1.0575	3.4866	0.4384		4.6454	1.4896
1.5901	0.4395	1.9086				0.9809	0.9597	0.6573		0.5486	1.4722	1.0478	1.3347	0.904		0.9361		0.9969	0.9317	0.938	1.1152	1.0123	1.1783	0.8405	0.9154	1.0573		1.1457	1.0811	1.4269	0	0.4573		0.7436	1.4257
1.4326	0.6911	1.505				1.0162	0.9795	0.8475		1.0768	1.4838	0.9536	1.2539	0.8669		0.9296		1.0187	1.0178	0.8641		1.1292	0.867	0.8851	0.9359	1.0497		0.8154	2.8065	1.3998	0	1.6457		1.2189	1.1928
1.2132	0.6201	1.5362				0.6245	1.0456	1.9086		1.1529	1.5171	1.0366	1.2918	0.9897		0.9091		1.0114	1.0065	0.9633		1.0993	0.8213	2.1432	0.6637	2.3555		0.8423	2.8198	0.4322	2.2973	1.5281		16.035	2.9269
0.7776	0.5968	1.155				0.9035	1.1197	1.505		1.4348	1.4952	1.1012	0.7058	0.9154		1.4348		1	0.9908	1.0215		1.2217	0.8006	2.6129	0.6786	2.3783		1.1468	2.9269	0.7412	0.6293	1.7801		18.5965	2.9347
1.0885	0.5644					1.0037	1.3959	1.5362		1.5234		1.021	0.7081	0.887		1.5234		1.0116	0.9674	1.9086		1.2104	0.8226	1.0614	0.6347	1.687		1.2139	2.9347	0.9938	1.8917	1.4828		16.9138
0.9207	0.5723					1.4684	2.1255	1.155		1.9393		0.9862	0.7292	0.8641		1.9393		0.9875	0.9833	1.505		1.4348	1.1256	1.0124	0.5824	1.6585		1.0855		0.977	5.4699	1.0899		16.5013
1.1078	0.784					0.1116	0.1463					0.8917	1.2875	0.9633				0.9628	0.9287	1.5362		1.5234	1.156	0.9137	1.1035			1.0071		1.0293	8.0808	0.9775		0
1.1679	0.5449					0.0846	0.2776					1.0618	1.2952	1.0215				1.0246	1.1095	1.155		1.9393	1.0774	1.0124	1.0236					0.9439	8.5622	1.0582		0
1.0107	0.4036					1.3056	1.7677					1.004	1.0792	1.9086				1.0251	1.11				1.5171	0.8424	0.8475					0.8496	7.2524	0.9167		0.095
0.7136	0.6975					2.4982	2.4621					0.9632	1.094	1.505				0.8744	1.1706				1.4952	0.8369	0.8419					1.029	7.5976	1.687		0
1.1439	0.7088					0.6041	0.2455					0.971	1.5205	1.5362				0.9764	1.1303					0.7322	1.1575					1.1776	0.1206	1.6585		1.5817
1.0675	1.1361					1.0303	0.2239					1.0201	1.5561	1.155				1.0667	0.9299					0.7052	1.1947					0.8158	0.1247			1.4289
0.8991	0.9498					1.7027	0.2953					1.0711	1.5434					1.0825	0.9007					1.0696	1.0088					0.9779	0.146			1.4506
0.8894	1.0457					0.6629	1.3294					0.9733	1.355					0.9966	0.9381					1.049	0.9587					1.1892	1.0729			1.676
1.0162	1.1179					1.1382	1.1684					0.9354	1.0825					0.9752	0.9099					0.9323	1.0293					1.0171	0.6661			1.2177
0.9398	1.1303					1.1196	1.5974					0.9909	1.0581					0.9872	1.0581					0.949	1.0342					1.1011	0.923			1.0007
0.9314	1.6991					0.739	2.1368					1.0364	1.0929					1.041	1.0929					1.1435	1.1061					1.0172	0.7664			1.2674
1.1126	1.301					1.0032	2.494					0.9063	1.1069					1.0364	1.1069					1.1375	1.1024					1.002	0.3632			0.9839
0.8657	0.996					0.9314	1.0457					1.0664	1.1303					0.9063	1.1303					0.8484	1.3353					0.8797	0.3031
0.8445						1.1126	1.1179					0.8657	1.6991					1.0664	1.6991					0.8707	1.433					1.3403	0.681
1.1195						0.8657	1.1303					0.8445	1.301					0.8657	1.301					0.8685	2.2873					1.2588	0.6329
1.1703						0.8445	1.6991					1.1195	0.996					0.8445	0.996					1.0103	2.2102					0.891	1.2053
						1.1195	1.301					1.1703						1.1195						1.0707						0.5099	0.9934
						1.1703	0.996											1.1703						1.0505						1.1772	0.6427
																								0.8552						1.1699	0.8618
																								0.7976							2.2873
																								1.1772							2.2102
																								1.1699

## Sheet: Fig 3
TGF-beta						IL-12p70						IL-10						IL-23						IL-6						IL-1 beta						IL-27
Untreated	100 ng LPS-EB	H1N1	H3N2	100 ng LPS-EB and H1N1	100 ng LPS-EB and H3N2	Untreated	TLR4 agonist	H1N1	H3N2	TLR4 agonist and H1N1	TLR4 agonist and H3N2	Untreated	100 ng LPS-EB	H1N1	H3N2	100 ng LPS-EB and H1N1	100 ng LPS-EB and H3N2	Untreated	100 ng LPS-EB	H1N1	H3N2	100 ng LPS-EB and H1N1	100 ng LPS-EB and H3N2	Untreated	100 ng LPS-EB	H1N1	H3N2	100 ng LPS-EB and H1N1	100 ng LPS-EB and H3N2	Untreated	100 ng LPS-EB	H1N1	H3N2	100 ng LPS-EB and H1N1	100 ng LPS-EB and H3N2	Untreated	100 ng LPS-EB	H1N1	H3N2	100 ng LPS-EB and H1N1	100 ng LPS-EB and H3N2
0.6118	1.559	0.509556	0.66	1.5387	0.5266	0.9654	0.6078	0.8994	1.033	0.5314	0.5469	1.131	1.9628	0.869	0.7381	3.1465	2.9627	0.451	1.4237	0.7426	0.567	1.7206	2.2819	1.01121	1.01592	1.24387	1.159	1.00084	1.03609	1.3896	1.5761	4.79714	3.2171	1.5641	1.617	1.1187	2.4999	1.0031	0.3606	3.353	2.9963
0.8379	2.4357	0.57343	0.7199	1.8184	0.8249	0.8481	0.5561	0.9307	0.9418	0.5416	0.5743	1.1509	2.0413	0.7351	0.7301	3.0627	2.9249	0.6097	0.7403	0.3036	0.7378	1.7858	1.147	1.00549	1.01109	1.28526	1.1857	1.00128	1.03636	1.3413	1.5719	4.65864	3.1941	1.5531	1.6103	1.288	2.2344	1.2791	0.5572	3.187	3.2878
1.195	1.2935	0.491214	0.7638	1.795	1.0316	1.0588	0.5609	0.8196	1.0568	0.5622	0.6525	0.8877	1.724	0.7009	0.7327	2.8666	2.9961	1.5506	1.2689	0.9312	0.8891	1.9784	2.3978	0.992633	1.00741	1.28238	1.0779	0.984311	1.03026	0.6594	1.0458	4.77101	3.2243	1.4392	1.3949	0.7326	2.0994	2.5419	0.6327	2.7854	3.1248
1.3554	2.0942	0.30383	0.7335	0.5644	1.314	1.1277	0.6452	0.9415	1.1755	0.6511	0.7906	0.8305	1.6891	1.1175	0.7955	3.2644	2.7662	1.3888	1.7326	0.7775	0.9894	0.8096	1.1962	0.990667	1.00315	1.28482	0.9482	0.979625	1.0225	0.6119	1.0778	1.82065	3.2895	1.4332	1.3502	0.8607	1.7873	1.9616	1.4323	2.9698	3.2908
1.10733	0.834872	0.536416	0.9351	0.658073	0.7662	0.9503	0.6926	0.907	1.2482	0.9036	0.9977	1.1038	3.9048	2.3777	1.3485	2.796	0.7557	0.6774	0.5862	0.6708	0.7784	0.7706	1.2543	0.961474	1.25616	1.0478	0.9485	1.29505	1.0953	1.06185	8.48356	1.60795	1.1683	7.52251	1.8054	1.1108	8.0935	2.1431	0.406	3.979	0.2461
1.15509	0.733265	0.486835	0.8935	0.712832	0.7156	0.675	0.8529	1.0548	1.0613	1.3819	0.8723	1.0212	3.8719	2.1009	1.2634	2.4605	0.7935	1.0309	0.6283	0.6122	0.685	0.9143	1.1387	0.965434	1.25909	0.8523	1.0155	1.29114	1.0327	1.11106	9.58554	1.38463	0.9974	6.09617	0.8652	1.9915	7.2311	1.5672	1.3324	3.8944	0.7835
0.840591	0.730822	0.726587	0.924	0.550014	0.7891	0.8329	1.0337	1.0134	0.9487	1.2165	0.6859	0.9091	4.0134	2.116	1.3965	2.6318	0.804	1.0632	0.788	0.8659	0.7857	1.0819	0.9569	1.03283	1.25352	0.8046	0.9948	1.28569	1.2186	0.949831	6.94221	1.62566	2.5973	6.22059	0.9667	0.3093	7.7162	1.1336	0.5948	2.7329	0.7054
0.896878	0.730452	0.76384	1.0437	0.409183	0.8079	1.5432	1.3912	1.4629	0.983	1.1126	0.8518	0.9659	3.6422	2.0679	1.3941	0.9929	0.7193	1.2286	1.308	2.7702	0.6007	0.9369	1.1998	1.04026	1.28862	0.745	1.0873	1.27911	1.239	0.877257	7.68576	1.15043	2.7783	6.69252	3.1531	0.5884	6.9833	1.0255	1.2395	2.2596	0.1505
0.909601	1.06357	0.973999	0.6943	0.799311	0.8415	1.0793	0.9403	0.9286	2.0515	0.5925	0.6732	0.9922	1.0289	1.2079	1.3371	0.8786	1.4575	1.0851	1.005	1.0492	0.4722	0.9367	0.8106	0.8973	1.0457	0.9179	1.2903	1.1365	0.9184	1.12132	5.35375	1.05273	0.9636	6.82062	3.0087	1.4138	1.0824	1.0425	2.5614	1.3385	0.7917
0.978472	1.00662	0.901405	0.6941	0.781609	1.1061	0.9199	0.6594	0.8905	1.6921	0.6524	0.4634	1.0469	1.1812	1.1276	1.207	0.9124	1.4481	1.1324	0.7974	1.5994	0.9051	1.0257	0.8518	0.9867	0.9956	0.921	1.2736	1.2637	1.1282	1.06516	4.60611	1.46459	0.9636	6.37851	2.9423	1.1493	1.8991	0.7482	2.5959	1.1011	0.8051
1.0066	0.973833	0.868258	0.7237	0.548744	0.8377	0.9054	0.5698	1.0857	1.6707	0.6336	0.5763	0.9652	1.2081	0.9536	1.4373	0.8123	1.4235	0.7583	0.735	0.5002	0.616	0.9901	0.6282	0.9962	1.0405	0.9511	0.9797	0.9962	1.0104	0.81352	4.62007	1.49807	0.9471	1.8914	2.4143	0.799	1.0897	2.6193	1.5666	0.8419	0.6504
1.10533	0.976039	0.88066	0.7426	0.421141	0.8479	1.0952	0.6913	1.2739	1.4418	0.675	0.5712	0.9956	1.2314	1.0126	1.3618	1.3481	1.4324	1.0243	0.9233	1.0187	0.7047	1.223	0.6951	1.1198	1.4319	0.9164	0.9609	1.0677	1.0728	1.6188	2.5862	1.02542	0.9426	1.6418	2.4803	0.6379	0.7599	2.1423	2.2774	0.7625	0.9149
0.929934	1.00912	1.00641	0.8064	1.10601	0.5541	0.5659	1.6445	1.3748	0.6813	1.7318	0.7635	0.968	1.5861	1.339	1.2288	1.3036	1.2369	1.9763	7.0621	0.7499	1.4115	3.3319	0.74	0.8585	1.0119	1.046	0.9393	1.0696	1.1282	1.6643	2.6787	1.01118	2.6093	0.7743	2.9045	0.9599	1.4337	0.6867	2.0854	0.7711	2.6086
0.953883	1.21672	0.91888	0.8638	1.14937	0.5798	0.8198	1.8364	1.2526	0.5206	1.7375	0.6253	0.9765	1.5899	1.3379	1.2544	1.5495	1.2818	0.6067	4.9824	0.9574	1.4991	1.7473	0.5889	0.9869	1.075	1.0304	0.8705	0.9475	0.8725	0.3549	1.5513	1.04876	2.625	1.0082	2.9202	0.9419	1.0827	2.2995	2.0252	0.4445	1.9189
1.09327	1.08178	0.923037	0.8876	0.809658	0.561	1.3268	1.8486	1.3705	0.7159	1.8393	0.5724	0.8964	1.6788	1.1592	1.289	1.464	1.8319	0.417	0.9394	1.0252	1.1856	1.7468	0.6199	1.0383	1.0219	0.9616	1.1776	0.8847	0.6951	0.3619	1.2603	1.03542	3.4631	1.32105	1.1801	0.6668	2.1783	0.6583	1.6432	0.9645	2.8977
1.02291	1.0692	0.894657	0.9005	0.825687	0.5777	1.2876	0.8723	1.7451	0.7663	1.8614	0.6771	1.1591	1.5496	1.1913	1.3047	1.0694	1.7915	0.2981	0.873	0.7177	0.7671	0.4709	0.4466	1.1163	0.9917	0.9919	1.1713	0.8482	0.8233	0.717941	0.987021	1.809	3.3716	1.40259	1.2035	1.4315	1.8295	2.1248	1.1274	1.5088	3.0426
1.00269	1.10565	0.8327	0.9467	1.12605	0.9048	1.2104	0.6873	1.2866	0.9882	0.6124	0.9397	0.9819	1.0446	1.0105	1.1441	1.0041	1.5122	0.227	0.5656	0.7064	0.7639	0.7331	1.2423	1.0491	0.926	0.8069	1.1236	1.1488	0.968	0.724435	1.0621	1.2677	1.0682	1.46439	1.1859	1.8479	2.2645	0	0.8601	1.2388	2.9972
0.952592	1.07795	0.821	1.0138	1.06188	0.8783	1.0957	0.8042	1.042	0.7809	1.1598	0.7792	0.9645	0.9569	1.0639	1.2084	1.2192	1.5445	2.0184	0.6929	0.4884	0.7198	0.8095	1.4333	0.9802	1.0961	1.1939	1.1207	1.1387	1.1118	1.26891	1.16306	1.2166	1.0255	1.49997	1.2272	1.3228	0.7609	0.3901	0.6115	0.6601	2.9667
0.903308	1.1074	0.9183	0.9685	1.09625	0.8905	0.8551	0.7486	1.002	0.6763	1.2745	0.8861	1.0197	1.0162	1.1314	1.3976	1.1588	1.5312	1.4565	0.8732	0.8307	0.7128	0.731	1.6144	0.9468	1.0751	1.2784	0.9878	1.1198	0.9397	1.28871	1.18285	1.46305	1.1206	1.0305	1.8654	0.4772	0.0574	1.9324	0.4745	1.5875	3.3515
1.14142	1.06311	0.9125	1.0025	1.06079	0.8554	0.8388	0.6054	1.0231	0.9018	1.3173	0.9805	1.0339	0.9739	1.1639	1.329	0.914	1.5059	1.0195	1.0709	0.8578	0.1957	0.463	0.7306	1.0238	1.0748	1.2258	0.9602	1.0332	0.9028	0.967382	0.951817	1.57834	1.1288	1.0032	2.1284	1.6749	1.7517	1.7862	0.0413	1.8347	0
1.0039	0.93	0.7924	0.8827	0.8629	0.8875	0.9408	0.5159					0.9764	0.8326	0.7992	0.678	0.9288	1.5215	1.1659	1.3947	0.7243	0.1858	0.3802	0.5697	1.0248	1.0349	1.04	0.9771	1.211	1.3001	0.951627	0.990827	1.5454	1.0137	1.04249	2.5372	1.2272	1.4747	1.5695	1.8201	1.7633	0
0.9086	0.9397	0.7738	0.6207	0.9407	0.9166	0.8023	0.6802					0.9692	0.8288	0.8437	0.7269	0.9619	1.3459	0.6817	0.9623	0.6758	0.3198	0.1463	0.725	0.9544	1.0735	1.068	0.9548	1.312	1.2357	1.0217	1.02902	1.1302	0.9391	1.02941	2.394	0.7305	1.5595	1.4582	1.3489	1.6895	0
1.072	1.2889	0.8982	0.8439	0.963	0.9004	0.9634	0.8124					1.0259	0.889	0.9296	0.7414	0.9529	1.3412	1.1329	0.806	0.7665	0.3046	0.1734	0.7646	0.9666	0.9495	0.9941		1.3128	1.0967	1.05929	1.04049	1.1599	0.9106	1.6907	1.0724	1.0423	0.3244	0	1.7144	1.635	0
1.0156	1.2402	0.878	0.8193	0.9825	0.9337	1.2933	0.8667					1.0285	1.0282	0.8484	0.733	0.8688	1.2789	1.0211	1.0936	0.7403	0.5771	0.7198	0.2416	1.0541	0.8911	0.9866		1.2028	0.9504	1.2103	0.9151	1.112	0.8788	1.446	1.0854	0.8551	0.0634	0	1.6303	0	1.6496
0.9362	0.8449	0.8501	0.8172	0.7771	0.7655	1.0271	1.161					0.9856	1.0251	0.7955	1.6726	0.8764	0.5479	1.0211	0.9959	0.1592	0.4598	0.7296	0.2799	0.8591	0.9108	0.9731		1.0623	0.9951	1.2374	1.0366	1.1231	0.9188	1.4344	1.1592	1.3555	0.7488	0	1.0921	0.2615	1.9136
0.9103	0.8328	0.7517	1.3086	0.7141	0.7734	0.8782	0.9349					1.0146	0.9732	0.8639	1.6371	0.8629	0.5298	1.0176	0.9295	0.0572	0.4624	0.5057	0.2696	1.0642	0.8379	0.951		1.0722	0.9902	0.7904	0.7004	1.0181	1.031	1.52968	1.1792	0.8883	1.2205	0	1.1521	0.0268	1.6958
1.0751	1.0937	0.7851	1.2004	0.8457	0.8197	0.9734	1.0383					0.9881	1.0343	0.8786	1.677	0.8288	0.5674	0.9403	0.8345	0.1683	0.4583	0.4834	0.1828	1.0223	0.8948	0.7743		0.9853	0.9613	0.762	0.7148	1.0555	1.1219	1.40104	1.1052	0.9011	0.5445	0.2999	0.8546	0.5504	1.6308
1.0783	1.0735	0.811	1.3535	0.8086	0.7993	1.1211	0.6649					1.0116	1.0442	0.8741	1.6755	1.0067	0.5544	0.8101	0.7676	0.1395	1.0137	0.537	0.5741	1.0544	0.9897	0.9787		0.8918	0.9864	1.24264	1.03626	1.1089	1.152	1.45009	0.2891	0.8805	1.0644	0	1.1474	0	1.2728
0.9307	0.9694	0.9385	0.81	0.9208	0.808	0.918	1.5443					1.0031	1.1267	1.3258	1.2515	0.9811	1.8184	1.1065	0.9613	0.5294	1.3487	0.4675	0.6041	0.9228	1.2868	0.9867		1.106	1.1714	1.18537	1.01471	1.1555		1.5223	0.9819	0.3819	0.5103	0	1.0836	0	1.1824
0.9186	0.9976	0.9	0.8785	0.9739	1.0492	1.0756	1.3365					0.9941	1.1659	1.2851	1.2459	1.2166	1.7968	0.9047	1.4886	0.4024	0.9774	0.5329	0.8029	0.9782	1.1263	0.9713		0.9795	1.1669	0.831019	0.778275	0.9498		1.2668	0.3879	1.3212	0.7119	0	1.2565	0	1.2798
1.1167	1.1243	0.9457	1.3093	0.9437	1.2523	1.0235	1.0716					1.0075	1.0626	1.1472	1.0927	1.0933	1.7451	1.1787	0.9067	0.6927	0.9984	0.5081	0.7099	1.0141	1.0643	0.9764		1.4323	1.156	0.740969	0.766467	1.0226		1.2724	1.2332	1.4165	1.9495	2.7596	1.6319	0	1.1571
1.034	1.1849	0.9075	1.6306	0.9392	1.1927	0.9835						0.9953	1.1089	1.1025	1.0802	2.0524	1.7529	1.5528	0.8098	0.4404	2.334		0.5588	1.0849	1.1435	0.9917		1.247	1.1608	1.1868	1.062	0.9952		1.1046	1.0551	1.1286	0.6014	2.263	1.8637	0.9946	1.5592
0.9939	0.8767	0.9097		0.5496	0.9654							1.0314	1.3393	1.9852		2.0688	1.6202	1.0346	0.8407	1.0473	2.2241		0.4247	1.0567	0.997	0.9065		1.0532	0.95	1.1455	1.0906	0.9886		1.1897	0.9073	0.9714	2.6214	1.6461		0.4501	1.7237
1.0085	1.024	0.908		0.4249	0.9713							1.0389	1.207	2.0457		1.9957	1.4415	0.8155	0.7286	0.8805	2.2102		0.6112	0.9173	1.13	0.9969		1.0696	0.9366	0.8307	1.0794	1.0573		0.9327	0.8759	1.2875	3.0669	1.7474		1.8463	1.4224
1.0125	1.0811	0.9424		0.3883	1.3098							0.8258	1.6944	1.9275		1.9732	1.4649	0.5972	0.6204	1.4174	0.9025		0.6465	1.0683	0.9225	1.0002		1.0834	1.0056	0.8369	0.9657	1.0497		0.9136		0.6125	0.706	0.3009		1.7083	1.2089
0.9851	1.12	0.8977		0.3799	1.2937							1.1039	1.6727	1.8985			1.5597	0.8061	0.4462	1.3376			2.0994	0.9577	0.952	1.1125		1.0556	0.9878	0.8405	0.7982	2.3555		0.8919		1.0474	0.7131	0.4384
0.9875	0.7712	0.812		0.9458								1.0047	1.0108	1.2638				1.0439	0.5267	3.1443			1.8922	0.9887	0.9978	1.0827		0.7974		0.8851	0.8419	2.3783		0.8725		1.1592	0.3765	0.4573
0.9871	0.7477	0.8087		0.8253								1.0018	1.0007	1.2524				1.0767	0.5451	2.384			1.2639	1.0678	1.007	1.1037		0.7562		2.1432	1.0346	1.687		0.9643		1.0205	0.2508	1.6457
1.0169	0.7479	0.8887		0.9628								0.9959	1.0085	1.5242				1.0734	0.454	3.5104			1.0126	0.9608	1.1494	1.1038		0.796		2.6129	1.0066	1.6585		0.9287		0.8523	0.6153	1.5281
1.0085	0.7407	0.9148		0.9405								0.9976	0.9967	1.4925				0.7278	0.4845	2.4243				0.9827	1.0985	0.9669		0.9455		0.8424	0.7143	1.0059		0.9593		0.8835	0.5344	1.7801
1.0043	0.9509	0.8769										1.0257	1.0732	0.4624				0.9594	0.7319					0.9848	0.9759	0.953		0.9603		0.8369	0.6473	0.9571				1.0885	0.6641	1.4828
0.9911	0.9423	1.2233										1.0267	1.0646	0.4672				1.2794	0.7032					0.9939	1.0149	0.9744		0.9811		0.7322	0.7966	1.1309				1.1767	0.7445	0.8199
0.9929	0.9426	1.4187										0.9799	1.0517	0.7732				1.0334	1.0174					0.968	0.9848	0.9932		0.9838		0.7052	0.8101	1.0866				0.8513	1.0783	0.8645
1.0116	0.9498	1.3977										0.9678	1.038	0.8289				1.2124	0.7787					1.0534	1.0705					1.0696	1.0731	0.7627				1.3754	0.8496	0.6158
0.8997	0.9164	0.7158										1.0616	1.1655	1.6603				0.8972	0.9679					1.06	1.1144					1.049	1.1331	0.6912				0.5671	1.3249	0.8597
1.0114	0.8613	0.8982										1.0011	1.1777	1.6774				0.9742	0.6907					1.0309	1.0746					0.9323	0.9691	0.8496				1.0575	0.9433	0.9373
1	0.9695	1.6316										0.9373	1.1819	1.7618				0.9161	0.6577					0.9837	1.0483					0.949	0.9288	0.7712				1.4269	0.1878	1.0369
0.9921	0.9821	3.5838										1.0818	1.1495	1.7866				0.907	0.6454					0.9254	1.052					1.1435	1.2394	0.8089				1.3998	3.5756	0.5797
0.9961	0.9663											1.0792	0.4284	0.904				1.032	0.6128					0.8533	0.9603					1.1375	1.218	0.6904				0.4322	4.3468	0.7367
1.0444	1.0025											1	0.4527	0.8669				0.9947	0.6623					1.0459	0.868					0.8484	1.0792	1.2058				0.7412	1.953
1	1.0442											1.0307	0.7006	0.9897				1.0663	0.7127					1.0719	0.8287					0.8707	1.0141	1.1037				0.9938	1.5108
1.1148	0.9821											1.0332	0.7078	0.9154				1.2132	0.626					1.0289	1.0327					0.8685	1.0501					0.977	4.286
1.0043	1.0962											1.0481	0.8794					0.7776	0.8378					1.0055	1.0349					1.0103	1.0303					1.0293	4.3925
0.9961	1.109											0.9901	0.9238					1.0885	0.5367					1.0061	1.0141					1.0707	1.1212					0.9439	4.3771
0.9799	1.0809											0.9287	0.551					0.9207	0.4297					0.9914	0.9402					1.0505	1.0427					0.8496	4.369
1.0197	1.1182											0.9494	0.6045					1.1078	0.6084					0.9969	0.9293					0.8552	1.3568					1.029	0.9245
1.0222	0.9794											1.0257	0.9684					1.1679	0.5753					0.9875	0.9624					0.7976	1.3254					1.1776	0.7895
0.9062	0.7424											1.0465	0.9355					1.0107	0.3338					0.9628	0.8918					1.1772	1.391					0.8158	0.766
1.0075	0.9697											0.9783	0.9681					0.7136	0.3504					1.0246	1.0853					1.1699	1.328					0.9779	0.7583
1.064	0.9723											0.962	1.004					1.0101	0.192					1.0251	1.1428					0.9806	1.0897					1.1892	0.7844
0.9107	1.1392											1.0478	1.1398					0.8297	0.0415					0.8744	1.0956					1.0413	0.9949					1.0171	0.9173
1.1134	1.2784											0.9536	1.1486					1.1463	0.3391					0.9764	1.0773					1.0142	0.987					0.9806	0.8769
0.8816	1.4187											1.0366	1.1038					1.014						1.0667	0.9589					0.9639	1.2451					1.064	0.8326
1.0943	1.435											1.0201	1.1682											1.0825	0.976					0.9868	0.8091					0.9088	0.9982
0.6245	1.2075											1.0711	1.2886											1.0079	0.9679					0.9915	1.1445					1.0466	0.9852
0.9035	1.397											0.9733	1.1865											0.9867	0.9638					1.0273	0.2767					0.6399	0.8065
1.0037	1.675											0.9354	1.087											1.0098						0.9945	0.973					1.0113	0.7706
1.4684	2.0137												1.0622											0.9956						0.7106	0.8026					1.045	0.9733
																														0.7142	0.5474					1.3038	1.2684
																														1.2905	0.5169						1.6393
																														1.2847							1.6542

## Sheet: Fig 4
IL-23						TGF-beta						IL-27						IL-6						IL-1 beta						IL-12p70						IL-10
Untreated	2 μM ODN 2216	H1N1	H3N2	2 μM ODN 2216 and H1N1	2 μM ODN 2216 and H3N2	Untreated	2 μM ODN 2216	H1N1	H3N2	2 μM ODN 2216 and H1N1	2 μM ODN 2216 and H3N2	Untreated	2 μM ODN 2216	H1N1	H3N2	2 μM ODN 2216 and H1N1	2 μM ODN 2216 and H3N2	Untreated	2 μM ODN 2216	H1N1	H3N2	2 μM ODN 2216 and H1N1	2 μM ODN 2216 and H3N2	Untreated	2 μM ODN 2216	H1N1	H3N2	2 μM ODN 2216 and H1N1	2 μM ODN 2216 and H3N2	Untreated	2 μM ODN 2216	H1N1	H3N2	2 μM ODN 2216 and H1N1	2 μM ODN 2216 and H3N2	Untreated	2 μM ODN 2216	H1N1	H3N2	2 μM ODN 2216 and H1N1	2 μM ODN 2216 and H3N2
0.6774	10.7307	1.2518	1.1269	1.1068	1.9884	1.10733	0.672497	0.509556	0.8478	0.780366	0.6504	0	21.8726	2.5419	0.7339	12.9451	0.8373	0.961474	1.26988	1.24387	0.931	1.29919	1.1255	0.717941	1.03911	1.15043	0.905	1.43296	1.2387	0.6095	0.5879	1.1657	0.992	0.7899	0.898	0.9922	0.8937	2.3777	0.9022	1.8966	1.4557
1.0309	10.5174	1.2299	1.9833	1.1059	0.9532	1.15509	0.627974	0.57343	0.8483	0.602406	0.6474	0.2533	17.9484	1.9616	0.948	2.9064	0.9937	0.965434	1.26128	1.28526	1.0899	1.30341	1.0476	0.724435	1.10557	1.05273	0.9276	1.48744	1.2071	0.9443	0.6743	0.9271	0.9213	0.638	0.8628	1.0469	1.001	2.1009	0.9022	1.8771	1.4454
1.0632	8.1295	0.7426	0.6085	1.1545	0.9057	0.840591	0.682112	0.491214	0.8777	0.69553	0.6023	1.593	26.6449	2.1431	0.9184	2.1421	1.0059	1.03283	1.25935	1.28238	1.2094	1.29054	1.1052	1.26891	1.31248	1.46459	0.9918	1.49374	1.2475	1.2241	0.7791	1.0801	0.9749	0.6398	1.3056	0.9652	1.0527	2.116	1.2847	1.7756	1.5034
1.2286	8.313	0.3036	1.5559	1.0487	0.7946	0.896878	0.68001	0.30383	0.8608	0.616778	0.5681	2.5796	19.7706	1.5672	1.0841	1.8064	0.9882	1.04026	1.26363	1.28482	1.1074	1.29278	1.1709	1.28871	1.37679	1.02542	1.1069	1.01477	1.286	1.2221	0.5683	0.9809	1.0401	0.6294	0.6931	0.9956	1.5652	2.0679	1.3023	1.7312	1.5534
1.0851	1.2068	0.9312	0.3554	1.5333	0.4877	0.929934	0.485253	0.973999	0.8064	0.826753	0.8106	1.4138	0.5224	1.1336	1.3269	0.6634	1.5793	0.8585	0.7608	1.0478	0.9925	0.9305	1.0163	0.967382	1.01351	1.01118	1.1042	0.982862	1.1993	0.9654	0.6502	0.8994	1.033	1.9163	0.6544	0.968	1.6426	1.2079	1.1844	1.1355	1.2336
1.1324	1.2617	0.7775	0.2315	2.3812	0.3322	0.953883	0.541917	0.901405	0.8638	0.79789	0.8074	1.1493	0.6897	1.0255	1.6599	0.3531	1.6539	0.9869	0.7938	0.8523	1.1249	0.9637	1.0299	0.951627	1.06152	1.04876	0.8048	1.095	0.935	0.8481	0.7494	0.9307	0.9418	1.7141	0.6877	0.9765	1.5111	1.1276	1.2304	1.0094	1.2075
0.7583	1.1701	0.6708	0.6395	1.9573	0.1984	1.09327	0.885359	0.868258	0.8876	0.687897	0.5973	0.799	0.8318	1.0425	1.5184	1.2653	1.5775	1.0383	0.9247	0.8046	1.1728	0.7955	1.0819	1.0217	1.05514	1.03542	0.8262	1.09329	0.9529	1.0588	0.7094	0.8196	1.0568	1.5875	0.8521	0.8964	1.2983	0.9536	1.2395	1.6563	1.2388
1.0243	1.1893	0.6122	0.7412	0	0.4988	1.02291	0.917622	0.88066	0.9005	0.689428	0.4289	0.6379	0.8842	0.7482	1.3897	1.1359	1.6722	1.1163	1.0078	0.745	1.026	0.7885	1.1249	1.05929	1.1609	1.809	0.9107	2.0534	1.2073	1.1277	1.0472	0.9415	1.1755	1.5231	1.6238	1.1591	1.0779	1.0126	1.2388	1.2184	1.2305
1.9763	2.599	0.8659	1.0362	0	0.5594	1.00269	0.846319	1.00641	0.6879	0.684375	0.7887	0.9599	1.0856	2.6193	5.1231	0.7305	8.7998	0.9228	1.4474	0.8069	1.0873	1.2178	1.0846	1.2103	1.1724	1.2677	1.0384	2.0082	1.2029	0.2865	1.1312	1.0266	2.2596	1.3096	1.2999	0.9819	1.0654	1.339	1.696	1.2861	1.1456
0.6067	4.268	2.7702	0.973	0	0.7349	0.952592	0.836446	0.91888	0.8681	0.608892	0.799	0.9419	0.8661	2.1423	7.0201	1.0868	8.2193	0.9782	1.1914	1.1939	1.2903	1.4022	1.1029	1.2374	1.3523	1.2166	1.1949	1.1252	1.3917	0.9541	1.1391	1.0329	1.5395	1.3055	1.4081	0.9645	1.3244	1.3379	1.7249	1.2914	1.165
0.417	7.3064	1.0492	1.0144	0	0.6239	0.903308	0.9106	0.923037	0.8744	0.817531	0.8293	0.6668	0.9776	0.6867	4.8915	1.1489	5.1733	1.0141	1.0574	1.2784	1.3931	1.2481	1.1229	0.7904	1.3064	1.1231	1.0521	1.1465	1.0664	1.5622	1.5883	0.9052	1.2482	0.9893	1.8344	1.0197	1.2103	1.1592	1.7283	1.4389	1.0776
1.4251	2.1645	0	1.1243	0.1305	0.7173	1.14142	0.786646	0.894657	0.875	0.827824	0.7657	1.4315	2.5196	2.2995	5.21	0.2414	7.0107	1.0849	1.1664	1.2258	1.2736	1.418	1.1521	0.762	1.6434	1.0181	1.0558	0.9519	0.6555	1.1949	1.1309	1.3396	1.0613	0.9408	0.3438	1.0339	1.2531	1.1913	1.8953	1.3073	1.0427
1.7531	1.8881	0	0.7671	0.1831	0.3148	1.0039	0.9027	0.8327	0.8663	0.7773	0.879	1.8479	1.6242	0	0.7412	0.2338	1.3945	0.9887	1.0687	1.04	0.9086	1.1083	1.1858	1.1199	1.6148	1.0555	1.1683	0.9915	1.0153	0.9503	0.667	0.907	0.9487	0.3127	1.1772	1.0006	1.2869	0.7992	1.2288	0.9428	1.8566
0.3044	1.551	0	0.7639	0.7168	0.2796	0.9086	0.7928	0.821	0.8217	0.6926	0.7507	1.3228	1.141	0	0.964	0.7628	0.279	1.0678	0.9809	1.068	1.0416	1.1148	1.2664	1.1634	1.1238	1.1089	0.9974	1.3332	0.6351	0.675	0.9344	1.0548	0.983	0.2998	1.0972	0.9653	1.3573	0.8437	1.2544	0.9791	1.6421
0.5175	0.8167	0	0.7198	0.7888	0.2168	1.072	1.1371	0.9183	0.8077	1.0846	0.7401	0.4772	1.18	0	1.1274	0.8995	1.2108	0.9608	1.1133	0.9941	1.035	1.134	0.9377	0.8424	1.1495	1.1555	2.3488	1.3013	1.0056	0.8329	0.8249	1.0134	1.2929	0.2322	1.3418	1.0174	1.3272	0.9296	1.289	0.9923	1.6311
1.5528	1.3271	0.7064	0.7128	0.2095	0.2208	1.0156	1.0233	0.9125	0.8117	0.9981	0.7361	1.6749	1.0899	0	1.0921	0.2847	1.2377	0.9827	1.3309	0.9866	1.0769	1.2688	0.8976	0.8743	1.4451	0.9498	2.3658	1.1249	1.0369	1.5432	0.4052	1.4629	1.3138	0.3712	1.4081	1.0167	1.1493	0.8484	1.3047	0.9804	1.1605
1.0346	1.4115	0.4884	0.5771	0.2282	0.3454	1.0189	0.9191	0.8501	0.6262	0.8068	0.7714	1.003	1.1062	0.2999	1.1521	0.0877	1.0893	0.9656	1.2489	0.9787	0.9685	0.9904	0.9469	1.2688	1.3936	1.0226	1.0323	1.1005	1.4031	1.0793	0.3331	0.9286	1.1705	1.9887		1.026	1.0933	0.7955	1.2515	0.9122	1.1713
0.8155	1.4991	0.8307	0.4598	0.2347	0.6953	1.0018	0.9861	0.7517	0.9515	0.7734	0.8394	1.3279	1.3672	0	0.8546	0	0.9637	1.0234	1.0784	0.9713	0.959	1.0009	0.9398	1.268	0.9536	0.9952	1.1395	1.0689	3.3924	0.9199	0.4468	0.8905	1.2891	1.9299		0.9672	1.2257	0.8639	1.2459	0.9394	1.2542
0.5972	1.1856	0.8578	0.4624	0.9095	0.779	0.983	0.9304	0.7851	0.7491	0.7497	0.6872	0.9254	1.0962	0	1.1474	0	0.8965	0.9669	1.0512	0.9764	0.9036	0.9929	0.8664	0.7257	0.9973	0.9886	1.1432	1.1111	3.1299	0.9054	0.8965	1.0857		2.0222		1.0074	1.2195	0.8786	1.0927	0.972	1.2689
0.8545	1.6226	0.7243	0.4583	0.2692	0.2044	0.9964	0.9158	0.811	0.7631	0.5646	0.6043	0.7437	0.948	0	0.9436	0.8527	1.3669	1.0441	1.1369	0.9638	1.0257	1.002	0.9042	0.7376	1.0912	1.0573	1.1045	1.1849	3.0922	1.0952	1.8021	1.2739		1.9339		0.9994	1.0578	0.8741	1.0802	0.9551	1.2278
0.8113	1.0362	0.6758	1.3548	0.0363	0.0843	1.0043	0.916	0.9385	0.9637	0.8887	0.7611	1.1502	0.996	0.4322	0.7399	0.6314	1.1198	1.0053	1.062	0.9999	0.9575	0.9767	1.2553	1.1868	1.0476	1.0497	0.9636	1.2595	1.0786	0.5659	1.8772	1.3748				1.0811	1.391	1.3258	1.1942	1.1104	1.155
0.9606	0.973	0.7665	1.1152	0.1167	0.0658	0.9911	0.8862	0.9	1.0278	0.8425	0.2846	1.2472	0.4725	0.7585	1.0836	1.0035	1.0153	1.0145	1.1587	1.0088	1.0743	1.0135	1.0094	1.1455	1.0846	2.3555	0.9636	2.1157	1.0106	0.8198	1.8135	1.2526				1.0856	1.5067	1.2851	1.0374	1.0897	1.2428
1.3736	1.0144	0.7403	1.5603	0.0418	0.0484	0.9929	0.8736	0.9457	1.0252	0.8524	0.8136	0.8389	3.5158	1.6461	1.2565	0.7156	0.6557	0.9754	1.059	1.0066	0.9797	1.0083	1.2418	0.8307	1.0917	2.3783	0.9471	2.1849	0.8207	1.3268	2.0085	1.3705				0.8996	0.9973	1.1472	1.3334	1.0822	1.2734
1.2442	1.1243	2.6192	2.0919	0.0491	0.0003	1.0116	0.8145	0.9075	1.0601	0.8085	0.4239	0.7637	3.318	1.6432	1.6319		1.1076	1.0048	1.0804	0.9917	0.9609	0.9986	1.1199	0.8369	1.0525	1.687	0.9426	2.2667	0.9961	1.2876	1.1638	1.7451				0.9338	0.9871	1.1025	1.2748	1.1285	1.3966
0.7559	0.2692	2.5685	0.9623	0.0331	0.6692	0.9902	0.9173	0.9097	0.9467	0.9108	0.9036	2.582	0.62	0.2787	1.8637		1.045	1.06	0.9494	0.9065	0.9393	1.0043	0.9196	1.0156	0.979	1.6585	2.6093	0.9348		1.042	1.2448					1.0047	0.9889	0.7134	1.0399	0.7728	1.2791
0.7278	0.2607	0.5294	0.9715	0.0653	0.6199	1.0109	0.9022	0.908	1.0138	0.7419	0.9226	0.2398	0.4241	0.3154	0.9642		0.7318	1.0309	0.9273	0.9969	0.8705	0.9933	0.8799	0.9188	1.1452	0.983	2.625	0.9185		0.9943	1.2044					1.0018	0.9892	0.6835	1.0095	0.7554	1.3196
0.9594	0.2534	0.4024	0.9812	0	0.6888	0.9936	1.0113	0.9424	0.9685	0.8198	0.8444	0.5659	2.6384	0.4547	0.998		0.5889	0.9837	1.0637	1.0002	1.1776	1.0012	0.9846	1.0858	0.953	0.9507	3.4631	0.9814		0.9331	1.1777					0.9959	1.0541	0.7323	1.0228	0.7808	1.0592
1.2794	0.4554	0.6927	0.9222	0	0.6382	1.0052	1.031	0.8977	1.0025	0.811	0.8872	0.6123	2.4253	0.5277	1.2737		0.6168	0.9254	1.1245	1.1125	1.1713	0.9962	0.9205	0.9798	0.6519	0.9816	3.3716	0.9501		1.0307						0.9976	1.0355	0.7343	1.1401	0.761	0.5494
1.0334	0.2195	0.4404	0.8521	0.4009	0.4553	1.0037	0.8797	0.812	0.8827	0.8566	0.7444	0.8835	2.0811	0.8199	1.228		0.4278	0.9809	0.8929	1.0827	1.1236	1.1714	1.1371	0.5963	0.8191	0.9765	0.9188	1.1903								1.0257	0.884	0.904	1.1604	1.5391	0.513
1.2124	0.2123	0.9484	0.8113	0.3867	0.4349	1.0408	0.968	0.8087	0.6207	0.8352	0.7045	1.0885	2.1286	0.8645	0.5479		0.2354	0.9689	0.8835	1.1037	1.1207	1.1793	1.14	1.3566	0.8385	0.8089	1.031	1.6385								1.0267	1.0429	0.8669	1.0824	1.32	0.399
0.8972	0.1809	1.3152	0.8484	0.4643	0.5159	0.982	0.9751	0.8887	0.8439	0.7974	0.6745	1.1767	0.2112	0.6158	0.416		0.2529	1.0157	1.0768	1.1038	0.9707	1.1863	1.1305	1.0958	0.987	0.6904	1.1219	1.4029								0.9799	1.0277	0.9897	1.2136	1.5907	0.4126
0.9742	0.2401	1.1489	0.8306	0.5035	0.4667	0.9736	0.9306	0.9148	0.8193	0.5345	0.5924	0.8513	0.1087	0.8597	0.3781		0.1682	1.0345	1.0593	1.0155	0.9772	1.1817	1.1334	0.9269	1.0582	1.2058	1.152									0.9678	1.0763	0.9154	1.219	1.3776
0.9161	0.0872	1.1776			0.2409	0.9919	0.4739	0.8399	0.9008	0.562	1.3477	1.3754	0.161	1.467	0.3849		0.1377	0.952	0.8452	0.9976	1.0253	0.9712	1.0288	0.8405	0.9668	1.1037										1.0616	1.0515	0.887	0.4485	1.1346
0.5672	0.0689	1.9086			0.2355	0.9786	0.7309	0.8407	0.9172	0.526	1.0811	0.5671	0.1363	1.1519				0.9789	0.9586	0.9914	1.0125	0.9404	1.0103	0.8851	1.0346											1.0011	1.0889	0.8641	0.4693	1.1025
0.4101	0.0319	1.505			0.2512	1.1824	0.8021	0.8057	0.9008	0.6411		1.0575	0.5149	0.9373				0.869	0.8824	1.0023		0.9717	1.0142	2.1432	1.0271											0.9373	1.0786	0.9633	0.4502	1.0118
1.5901	0.0016	1.5362			0.2782	0.8471	0.6698	0.9126	1.0584	0.6032		1.4269	0.6077	1.0369				0.9943	0.93	0.9193		0.9515	0.9952	2.6129	1.0427											1.0516	1.0303	1.0215	0.4453	1.0555
1.4326	0.0014	1.155				0.9598	0.981					2.144	0.5985	0.5797				0.9544	1.1569	0.8661				1.1459	0.9308											0.9671	0.9923	1.0367
1.2132	0	0.9289				0.9696	0.6965					2.7596	0.4797	0.7367				1.0398	1.1623	1.0079				1.0865	0.9285											0.9977	1.3719	0.586
0.7776	0	1.0324				1.0531	0.7071					2.0854	0.2444	0.7778				1.0115	1.2069	1.012				0.9012	1.0282											0.9835	1.2953	1.0643
1.0885	0	0.7638				1.0176	0.4766					0.9938	0.7337	0.5858				1.0055	1.0695					0.8664	1.065											1.0201	1.18	1.0452
0.9207	0.0741	0.7716				0.8997	0.8433					0.977	0.4883	1.0502				1.0061	0.9914					1.0614	3.2924											1.0711	1.1533
1.1239	0.0803					1.0114	0.7951					1.0293	0.6643	0.9694				0.9914	1.0042					1.0124	3.0809											0.9733	0.8112
1.1482	0.1652					1	0.8453					0.9163	0.9009					0.9969	1.0061					0.9137	2.8178											0.9354	0.8058
0.9081	0.143					0.9921	0.8532					0.9728	0.9454					1.0187	0.9994					1.0124	2.8628											1.0263	0.6984
0.8199	0.2567					0.9961	1.093					1.1225	1.0604					1.0114	0.9987					1.0505	1.1701											0.9806	1.1558
0.8657	0.27					1.0444	1.0388					0.9884	0.9132					1	0.9798					1.1289	1.2247											1.0615	1.2233
0.8445	0.3058					1	1.0349					0.9806	0.7173					1.0116	0.9666					0.9777	1.0286											0.9316	1.1837
1.1195	0.3203					1.1148	0.9662					1.064	0.6998					0.9875	0.9764					0.8429	1.3189											0.9909	1.0573
1.1703	0.3134					1.0043	0.8609					0.9088	0.7106					0.9628	0.9676					1.0696	1.3276											1.0364	1.3283
1.0048	0.2949					0.9961	0.8239					1.0466	0.6726					1.0246	0.945					1.049	1.2668											0.9063	1.1349
0.976	0.3892					0.9799	0.7596					1.6719						1.0251	1.0309					0.9323	1.2792											1.0664	1.2955
1.0423	0.3933					1.0197	0.4556					1.2959						0.8744	1.0419					0.949	1.0203											1.0081	1.3554
0.9768						1.0222	0.9753					0.7677						0.9764	1.0294					1.1435	0.9732											0.9836	1.123
1.0026						0.9062	0.8839					0.2645						1.0667	1.1054					1.1375	0.9885											1.0315	1.1196
1.0669						1.0075	0.7596					0.6399						1.0825	1.1413					0.8484	1.006											0.9767	1.0821
0.9502						1.064	1.0245					1.0113						1.0116	1.0114					0.8707	1.2792											0.9725	1.0716
0.9803						0.9015	0.5446					1.045						1.0025	1.0101					0.8685	1.1651											1.0104
						1.0435	0.1692					1.3038						0.9931	1.006					1.0103	1.3557											1.0181
						1.0285	0.4895					0.9732						0.9928	0.991					1.0707	1.5564											0.999
						1.0264	0.8182					1.063						0.9922	0.9817					1.0505	1.1353
						0.7946	0.9848					0.9572						0.9902	0.9762					0.8552	1.0796
						0.8895	1.3662					1.0066						1.0108	1.0008					0.7976	1.1275
						0.9725	1.6518					0.9568						1.0069	0.9506					1.1772	1.0437
						1.3434	2.0268					0.9694
												0.965
												1.1087

## Sheet: Fig 5
A						B
Untreated	2 μM ODN 2216	H1N1	H3N2	2 μM ODN 2216 and H1N1	2 μM ODN 2216 and H3N2	Untreated	20 μg LTA-SA	H1N1	H3N2	20 μg LTA-SA and H1N1	20 μg LTA-SA and H3N2
0.391426	26.0899	1.08179	0.836982	1.98709	5.99527	0.391426	2.1349	1.08179	0.836982	1.71006	0.51888
1.09468	14.4652	1.40247	7.76734	1.987	7.67066	1.09468	0.942725	1.40247	7.76734	2.04217	1.93635
0.88342	16.039	0.861023	1.28145		7.8149	0.88342	18.92	0.861023	1.28145	3.77434	2.72213
1.72629			2.22883		5.69721	1.72629	16.87		2.22883	5.08035
1.53032						1.53032	1.49145			1.59705
							1.44477

## Sheet: Fig 6
IL-23						IL-6						IL-1 beta						IL-27						TGF-beta						IL-10						IL-12p70
Untreated	100 ng FLA-ST	H1N1	H3N2	100 ng FLA-ST and H1N1	100 ng FLA-ST and H3N2	Untreated	100 ng FLA-ST	H1N1	H3N2	100 ng FLA-ST and H1N1	100 ng FLA-ST and H3N2	Untreated	100 ng FLA-ST	H1N1	H3N2	100 ng FLA-ST and H1N1	100 ng FLA-ST and H3N2	Untreated	100 ng FLA-ST	H1N1	H3N2	100 ng FLA-ST and H1N1	100 ng FLA-ST and H3N2	Untreated	100 ng FLA-ST	H1N1	H3N2	100 ng FLA-ST and H1N1	100 ng FLA-ST and H3N2	Untreated	100 ng FLA-ST	H1N1	H3N2	100 ng FLA-ST and H1N1	100 ng FLA-ST and H3N2	Untreated	100 ng FLA-ST	H1N1	H3N2	100 ng FLA-ST and H1N1	100 ng FLA-ST and H3N2
1.1239	2.0887	0.9484	1.0137	2.2789	2.498	1.0116	1.0144	1.0155	1.0497	1.0035	1.0295	1.0794	1.3183	0.983	1.0137	1.2866	1.7699	0.9163	0.4253	0.2787	0.8601	0.5784	0.9264	0.9015	0.4996	0.8399	0.81	0.864	0.9346	1.0516	1.0296	0.7134	0.678	0.7805	0.9547	1.2909	0.5539	0.8216	0.1198	0.455	0.413
1.1482	2.0831	1.3152	1.3487	2.0514	2.4796	1.0025	1.0181	0.9976	1.0159	0.9861	0.9735	1.0553	1.269	0.9507	0.9391	1.2254	1.6842	0.9728	0.5878	0.3154	0.6115	0.9394	1.0651	1.0435	0.9251	0.8407	0.8785	0.4731	0.9515	0.9671	0.9873	0.6835	0.7269	0.7895	0.8922	1.1265	0.0077	0.7175	0.3645	0.2167	2.1868
0.9081	2.7965	1.1489	0.9774	2.9279	2.6772	0.9931	1.0222	0.9914	0.9958	0.9875	0.9874	0.9192	1.3165	0.9816	0.9106	1.3096	1.8857	1.1225	0.7755	0.4547	0.4745	0.6839	0.8332	1.0285	0.8763	0.8057	1.3093	0.838	1.1037	0.9977	1.0433	0.7323	0.7414	0.7811	0.982	0.9585	0.046	0.0837	0.2819	3.1386	2.4588
0.8199	2.7759	1.1776	0.9984	2.6652	2.0319	0.9928	1.005	1.0023	0.9582	0.9813	1.0398	0.9461	1.3039	0.9765	0.8788	1.2673	1.6918	0.9884	0.7216	0.5277	0.0413	0.722	1.095	1.0264	0.8538	0.9126	1.6306	0.663	1.124	0.9835	1.0592	0.7343	0.733	0.8293	0.9964	0.624	2.7884	1.0414	0.3678	2.2058	1.3333
1.1078	2.4498	1.0473	1.6429	2.5303	4.2449	0.9966	0.9613	0.9425	1.0544	1.0721	1.0513	0.9868	1.3685	0.7627	1.8598	1.6824	2.713	0.9439	0.8954	0.3009	1.3453	1.1594	2.463	0.6245	0.9309	0.7158	0.0543	0.881	0.0814	0.9494	1.1786	0.4624	2.1904	0.9823	2.4015	1.1725	3.549	1.0085	0.1793	4.3333	1.5487
1.1679	1.9353	0.8805	1.7542	2.5731	4.3366	0.9752	1.0461	0.8989	1.048	1.0519	1.0258	0.9915	1.346	0.6912	1.6767	1.5814	2.647	0.8496	0.9952	0	0.7568	0.8943	2.2924	0.9035	1.0317	0.8982	0.1169	0.831	0.1459	1.0257	1.1927	0.4672	2.1886	0.8623	2.3859	1.2653	2.3765	0.8545	0.5836	1.7385	1.3046
1.0107	2.0999	1.4174	1.565	2.3056	4.0162	0.9872	1.0598	0.9649	1.0326	1.0765	0.9752	1.0273	1.6465	0.8496	2.0964	1.5178	2.4632	1.029	1.1773	0.4384	1.2032	0.9048	2.433	1.0037	1.3237	1.6316	0.2566	1.2077	0.2747	1.0465	1.2232	0.7732	2.3826	0.832	2.3859	1.1587	1.6401	1.0528	1.0131	0.9228	1.2149
0.7136	2.1014	1.3376	1.4645	2.9516	4.1037	1.041	1.0856	0.938	1.0501	1.0402	0.9922	0.9945	1.5009	0.7712	1.3078	1.553	2.1503	1.1776	0.9543	0.4573	0.775	0.9675	2.3346	1.4684	1.4281	1.1261	0	1.236	1.1911	0.9783	1.2229	0.8289	2.308	0.8305	2.2238	0.4034	1.4015	0.8496	0.7587	0.9785	1.1956
1.1439	8.4463	0.7836	0.4668	5.8731	8.3766	0.9996	1.0083	0.9726	1.3011	0.9866	1.465	0.9919	2.0793	0.744	1.2303	1.4779	1.9974	1.1011	1.8173	1.0899	1.0921	1.7939	1.9678	0.6041	0.8229	1.5796	0	0.6209	0.5593	1.1012	1.6352	0.952	0.9708	1.4309	1.6581	1	1.0662	0.7825	0.888	1.2551	1.4641
1.0675	8.4145	0.7737	0.3838	5.681	8.0457	1.0077	0.9982	0.9566	1.2467	0.9685	1.4415	0.946	1.3985	0.6764	1.2299	1.1019	1.8242	1.0172	1.744	0.9775	1.1521	1.496	1.7556	1.0303	1.0425	0.4617	1.471	0.8409	0.5177	1.021	1.5096	0.8581	1.0159	1.4003	1.6903	1.0687	1.1413	1.3429	0.9728	1.4011	1.754
0.8991	10.5026	0.6573	0.7577	8.5689	7.3777	0.9958	0.9922	1.0013	1.2899	1.0255	1.0232	1.1008	1.5435	0.9675	1.0893	1.6503	1.6824	1.002	1.487	1.0582	0.8546	1.5798	1.7373	1.7027	1.2768	0.3217	0.4485	0.6997	1.5239	0.9862	1.484	1.0441	1.0146	1.4638	1.6267	1.0267	1.2181	1.1063	1.8359	4.2811	2.1656
0.8894	9.0943	0.8475	1.0023	9.641	7.854	0.9968	0.9805	0.9927	0.9934	1.0151	1.0136	0.9613	1.4997	0.9051	0.9188	1.4717	1.4502	0.8797	1.5095	0.9167	1.1474	1.3335	1.5996	0.6629	1.3124	0.9909	0.711	0.6976	1.4513	0.8917	1.3626	0.9669	0.9776	1.2835	1.5059	0.8464	2.8783		2.2677	3.7465	2.475
1.0162	5.3953	1.9086	1.3548	6.0487	6.4726	1.035	1.0348	0.9193	0.9915	0.9748	1.0099	1.0827	1.3207	0.8089	1.031	1.4664	1.5368	1.3403	1.246	0.8199	1.3888	0.9715	1.2008	0.684	1.3155	0.935	0.9008	0.9504	0.5877	1.0618	1.9007	0.904	1.2515	1.5342	1.5789	1.0582	2.9826		1.5139	1.8813	1.1902
0.9398	6.081	1.505	1.1152	5.8144	5.5571	0.9051	1.0376	0.8661	0.9893	0.9481	0.9999	1.0864	1.2465	0.6904	1.1219	1.3045	1.5336	1.2588	1.5026	0.8645	1.54	1.043	1.2741	0.4209	1.3303	0.9078	0.9172	1.2851	0.8932	1.004	1.7818	0.8669	1.2459	1.3289	1.4732	0.8127				1.6781
0.9314	5.8743	1.5362	1.5603	6.3586	4.9313	1.0911	1.0326	1.0079	0.9901	1.0613	1.0498	0.9023	1.5152	1.2058	1.152	1.7587	1.4353	0.891	0.9843	0.6158	1.6539	1.0633	0.8114	1.1338	1.386	1.0563	0.9008	1.6223	0.5337	0.9632	1.6109	0.9897	1.0927	1.8301	1.2346	0.8542
1.1126	5.0122	1.155	2.0919	6.9407	5.5101	0.9689	0.9851	1.012	0.9707	1.0561	1.0318	0.9286	1.5191	1.1037	2.8998	1.6997	1.3962	0.5099	1.3202	0.8597	1.5794	1.4186	1.2076	1.7613	1.8585	1.2048	1.0584	1.8779	0.7304	0.971	1.4776	0.9154	1.0802	1.5738	1.3964	0.9935
0.8657	10.6975	1.306	1.2006	6.458	8.3199	1.0118	1.066	1.0338	0.9772	1.0555	1.0375	0.7106	2.9557	2.0214	2.6752	4.0018	4.146	0.9806	2.2334	1.1768		2.2554	2.6351	1.1382	0.8223	1.4933	1.1206		0.8285	1.0201	2.2468	1.239	1.5501	2.5128	2.6894	1.3395
0.8445	10.6783	1.0968	1.3487	5.8654	8.1782	0.996	1.0596	1.0214	1.0253	1.0471	1.025	0.7142	3.4078	2.1936	2.8054	3.5451	4.0705	1.064	2.1781	0.3727		2.1216	2.5953	1.1196	0.9738		0.9476		0.734	1.0711	2.2751	1.1227	1.4716	2.3524	2.6018
1.1195	9.499	1.0082	1.214	8.3894	4.9354	0.9982	1.0597	1.0527	1.0125	1.0957	1.0902	1.2905	3.9236	3.0662		4.4649	3.8494	0.9088	2.8747	1.3144		2.4223	2.5128	0.739	1.2536		1.6571		0.6066	0.9733	2.7291	1.4472	1.4315	2.5631	2.5602
1.1703	9.5663	1.0663	1.3207	8.7647	5.274	0.994	1.0531	1.0706	1.0691	1.0868	1.0749	1.2847	3.4202	2.6975		4.3085		1.0466	2.7191	1.4341		2.6662	2.5991	1.0032	1.4843		2.5416		0.9774	0.9354	2.7575	1.4174	1.5092	2.66	2.3567
1.0797						0.9922			1.0644		1.0728	0.9638						0.9384						0.7946					1.2794	0.9249
1.1564						0.9902			1.0626		1.0676	1.0739						0.976						0.8895					1.6152	1.0544
0.8498						1.0108			1.0651			1.1293						1.0262						0.9725						0.978
0.9142						1.0069						0.8329						1.0594						1.3434						1.0427
						1.0124																		0.5541
						0.9943																		0.888
						1.0014																		1.1497
						0.9919																		1.4081

## Sheet: Fig 7
IL-23							IL-27							IL-12p70							IL-6							IL-1 beta							TGF-beta							IL-10
Untreated	HKSP	100 ng FLA-ST	HKSP and H1N1	HKSP and H3N2	HKSP and H1N1 and 100 ng FLA-ST	HKSP and H3N2 and 100 ng FLA-ST	Untreated	HKSP	100 ng FLA-ST	HKSP and H1N1	HKSP and H3N2	HKSP and H1N1 and 100 ng FLA-ST	HKSP and H3N2 and 100 ng FLA-ST	Untreated	HKSP	100 ng FLA-ST	HKSP and H1N1	HKSP and H3N2	HKSP and H1N1 and 100 ng FLA-ST	HKSP and H3N2 and 100 ng FLA-ST	Untreated	HKSP	100 ng FLA-ST	HKSP and H1N1	HKSP and H3N2	HKSP and H1N1 and 100 ng FLA-ST	HKSP and H3N2 and 100 ng FLA-ST	Untreated	HKSP	100 ng FLA-ST	HKSP and H1N1	HKSP and H3N2	HKSP and H1N1 and 100 ng FLA-ST	HKSP and H3N2 and 100 ng FLA-ST	Untreated	HKSP	100 ng FLA-ST	HKSP and H1N1	HKSP and H3N2	HKSP and H1N1 and 100 ng FLA-ST	HKSP and H3N2 and 100 ng FLA-ST	Untreated	HKSP	100 ng FLA-ST	HKSP and H1N1	HKSP and H3N2	HKSP and H1N1 and 100 ng FLA-ST	HKSP and H3N2 and 100 ng FLA-ST
1.1439	2.2412	8.4463	2.3514	2.4917	7.399	4.2125	1.1011	1.1265	1.8173	1.6108	1.7701	1.9333	2.18	1.1725	0.851	2.7884	0.9296	0.0568	3.6091	4.2291	0.9996	0.9828	1.0083	0.9917	1.0283	0.9958	0.9727	0.9919	2.0492	1.3207	2.8382	3.1619	3.5686	2.8496	0.6041	0.9786	0.8229	0.4842	0.4591	0.4999	0.5076	1.1012	1.3221	1.6352	1.6412	2.48	1.8389	2.5204
1.0675	1.9681	8.4145	2.6302	2.6844	9.3557	3.7254	1.0172	1.2244	1.744	1.6669	1.6935	1.8653	2.1021	1.2653	0.881	3.549	0.2895	1.028	2.9837	3.3091	1.0077	0.993	0.9982	0.9813	1.0203	0.9903	0.9847	0.946	2.0423	1.2465	2.5869	3.1673	3.4972	2.8898	1.0303	1.3648	1.0425	0.7656	0.3559	0.9029	1.0948	1.021	1.2095	1.5096	1.4846	2.4075	1.7947	2.4638
0.8991	2.6392	10.5026	2.8264	1.9023	8.4052	3.1216	1.002	1.6869	1.487	0.9944	0.9642	1.3437	2.2145	1.1587	0.8851	2.3765	0.8745	0.8872	2.5258	2.5872	0.9958	1.0668	0.9922	0.984	1.023	0.9776	0.9936	1.1008	1.8699	1.5152	2.5897	3.1594	3.0141	3.0462	1.7027	1.9611	1.2768	1.5501	2.1268	1.7412	0.6073	0.9862	1.4017	1.484	1.3332	2.4544	1.5778	2.5081
0.8894	2.5067	9.0943	2.8319	2.0928	9.1387	3.3117	0.8797	1.3058	1.5095	0.6699	0.8353	1.1844	1.9412	0.4034	0.7647	1.6401	0.6714	0.9563	2.1468	2.616	0.9968	1.055	0.9805	0.9651	0.9964	0.9635	0.9525	0.9613	1.6934	1.5191	2.1505	2.9784	2.6829	3.0366	0.6629	2.4926	1.3124	0.6697	1.9856	1.4423	1.5104	0.8917	1.3047	1.3626	1.2726	2.4442	1.4805	2.4137
1.0162	8.2245	5.3953	5.346	0.572	6.7586	8.1189	1.3403	0.8495	1.246	1.1579	0.9965	1.3604	2.5715	1	0.9983	1.4015	0.9894	1.1758	1.0766	1.0223	1.035	1.3795	1.0348	1.0144	1.0034	1.0158	1.4255	1.0827	3.2094	2.9557	1.6716	1.4924	2.3445	3.5701	0.684	0.7932	1.3155	0.6527	0.7049	1.2144	0.2151	1.1486	2.1123	1.9007	1.4177	0.9872	2.0565	1.8208
0.9398	8.546	6.081	4.8248	0.4975	6.4547	7.847	1.2588	0.962	1.5026	0.3506	0.6284	1.4643	2.3905	1.0687	1.0712	1.0662	0.9755	1.1135	0.9947	1.0287	0.9051	1.3814	1.0376	0.9738	1.0045	1.0021	1.4039	1.0864	2.9962	3.4078	1.6454	1.3931	2.3152	3.5877	0.4209	0.625	1.3303	0.5464	1.0906	1.4106	0.5321	1.0744	2.3889	1.7818	1.2779	0.9448	1.7942	1.9075
0.9314	10.6131	5.8743	4.379	1.5183	5.5302	6.924	0.891	1.3967	0.9843	0.5262	1.165	1.0083	2.1135	1.0267	0.9219	1.1413	0.8787	0.983	1.1367	1.2158	1.0911	1.4101	1.0326	0.9716	1.0025	1.0102	1.4353	0.9023	2.7576	3.9236	1.3805	1.673	2.0926	3.1948	1.1338	0.8862	1.386	0.445	2.1742	1.2437	0.7637	0.8779	3.5469	1.6109	0.8079	1.1046	1.3793	1.7207
1.1126	9.355	5.0122	3.8076	1.3207	6.7282	5.7835	0.5099	1.4015	1.3202	1.5917	1.1859	1.3044	1.9009	0.8464	0.9504	1.2181	1.0833	1.0439	1.2231	1.2797	0.9689	1.0154	0.9851	0.9309	0.9937	0.9916	1.4026	0.9286	2.6707	3.4202	1.2604	1.7089	2.0039	3.3062	1.7613	1.7822	1.8585	0.6755	0.8061	0.6124	0.4926	0.8991	3.2696	1.4776	0.8027	1.0696	1.3754	1.7565
0.8657	6.713	10.6975	1.3497	2.1247	3.9383	6.8412	0.9806	1.1566	2.2334	1.4846	0.9145	2.3598	1.3674	1.0582	0.8738	2.8783	0.8742	1.0935	0.8991	1.3218	1.0118	1.006	1.066	1.0579	1.0302	1.0593	1.0289	0.7106	2.2695	1.3183	3.4365	1.2746	4.4858	2.0268	1.1382	1.2832	0.8223	1.0553	0.5552	0.5539	0.6786	1.0618	1.7775	2.2468	1.7068	1.703	2.3937	1.8877
0.8445	5.7058	10.6783	1.1473	2.0899	4.3047	5.3976	1.064	1.24	2.1781	1.4163	0.8927	2.2634	1.2553	0.9654	0.874	2.9826	0.8458	2.2706	0.9946	1.1091	0.996	1	1.0596	1.0486	1.0358	1.052	1.0252	0.7142	2.1788	1.269	2.9775	1.2416	4.1363	1.9999	1.1196	1.5818	0.9738	1.0134	1.2635	0.9281	1.549	1.004	1.7695	2.2751	1.6044	1.4404	2.3566	1.6629
1.1195	4.9588	9.499	1.347	2.4464	7.6009	5.2688	0.9088	1.2149	2.8747	1.8356	1.5176	2.2813	0.8443	0.8481	2.1423	0.0077	1.0913	1.5486	1.0724	0.8446	0.9982	0.9934	1.0597	1.0523	1.029	1.0546	1.022	1.2905	1.8282	1.3165	3.6809	1.6611	4.6024	2.1196	0.739	1.4641	1.2536	1.2104	1.4572	1.9422	1.5597	0.9632	1.4897	2.7291	1.4567	1.3678	2.3607	1.8758
1.1703	6.0017	9.5663	1.523	2.4546	7.0376	5.3861	1.0466	1.1869	2.7191	1.348	1.6153	1.8789	1.2666	1.0588	1.2686	0.046	1.2394	1.6525	1.0668	0.9068	0.994	0.985	1.0531	1.0435	1.0414	1.0486	1.016	1.2847	1.9145	1.3039	3.2143	1.5673	4.2308	2.1618	1.0032	1.7198	1.4843	0.8092	0.766	0.0315	2.9409	0.971	1.3072	2.7575	1.5651	1.4091	2.153	1.9523
1.0797	1.6427	2.4498	1.1608	1.0095	1.4014	4.939	0.9384	1.2791	0.4253	1.1813	1.8995	1.2175	2.2738	1.1277	1.2209		1.2773	1.3286	1.2408	1.7038	0.9922	1.0185		0.9905	1.0803	1.0004	1.0544	0.9638	2.0328	1.3685	1.7522	3.5213	1.7497	3.9642	0.7946	0.9	0.4996	0.78	1.4394	0.0152	0.0062	1.0201	1.9049	1.0296	1.2588	1.4789	1.2976	2.6129
1.1564	1.8922	1.9353	1.168	1.1592	1.3155	5.5838	0.976	1.3329	0.5878	1.1056	0.7708	1.6413	2.5779	0.8127	1.3167		1.2912	1.1995	1.5772	2.41	0.9902	1.0255		0.9828	1.0686	0.9896	1.0471	1.0739	1.7645	1.346	1.6977	2.8523	1.7801	3.8454	0.8895	1.0545	0.9251		0.9813	0.0146	0.6941	1.0711	2.0358	0.9873	1.258	1.5509	1.2516	2.5656
0.8498	3.7299	2.0999	1	2.0287	1.3856	3.1947	1.0262	1.7936	0.7755	0.9491	1.0963	1.6847	2.3956	0.8542	1.494		1.5141	1.063	1.9353	1.0709	1.0108	1.0392		0.9836	1.0806	0.9868	1.0667	1.1293	3.9471	1.6465	1.6059	4.7186	1.7725	3.7817	0.9725	1.2821	0.8763		1.5516	0.0417	0.7056	0.9733	1.7458	1.0433	0.9575	2.1012	1.2424	2.4498
0.9142	2.9827	2.1014	0.9384	1.9441	1.3713	3.1437	1.0594	1.743	0.7216	0.7895	1.0206	1.4586	2.4573	0.9935	1.0147		0.9721		1.5973	1.0415	1.0069	0.9627		0.9564	1.0709	0.979	1.0457	0.8329	3.5073	1.5009	1.4673	4.756	1.7086	3.6947	1.3434	1.201	0.8538		0.01	0.8724		0.9354	1.6362	1.0592	0.9715	2.1261	1.2488	2.3738
1.0026	1.2638		1.823	0.9949	2.5684	1.502	0.6399	1.8272	0.8954	0.671	1.2468	1.3077	2.2515	1.3395	1.2249		1.0785		2.145	1.9052	1.0124	1.0356		0.9864	1.0143	1.0573	1.1	1.0805	1.3239	2.0793	1.6174	1.694	1.5011	1.737	0.5541	0.7087	0.9309		0.0382	0.7714		0.9249	1.3153	1.1786	0.8154	1.1354	1.5284	1.3425
1.0669	1.3248		1.7612	0.884	2.4436	1.4731	1.0113	1.2825	0.9952	0.5486	0.8165	1.3573	2.0749	1.0793	1.2041		1.0705		2.2421	1.6229	0.9943	1.049		0.9356	1.0078	1.0942	1.0863	0.8634	1.4217	1.3985	1.588	1.4619	1.346	1.6941	0.888	1.45	1.0317		0.8104			1.0544	1.3928	1.1927	0.7938	1.1665	1.478	1.3432
0.9502	1.3552		1.0842	1.5717	2.4903	1.5696	1.045	1.3309	1.1773		0.8489	1.2299	2.0974	0.9199			0.8218		1.9668	1.5588	1.0014	1.0525		1.0248	1.0022	0.9656	1.0851	1.1436	1.5377	1.5435	1.5314	1.8615	1.3593	1.8048	1.1497	1.8515	1.3237		0.7763			0.978	1.6203	1.2232	0.9088	1.1327	1.5001	1.3456
0.9803	1.4051		1.035	1.5825	2.5964	1.5841	1.3038	1.2024	0.9543		0.9998	1.0947	1.406	0.9054			0.9909		1.978	1.3417	0.9919	1.0283		1.0381	1.0018	0.9885	1.0809	0.9125	1.3726	1.4997	1.3523	1.8495	1.195	1.7471	1.4081	2.0522	1.4281					1.0427	1.689	1.2229	0.9502	1.1336	1.548	1.3166
1.0641	2.2732			1.0017		2.6116	0.9732	0.9494			1.1063		0.7208	1.0952							1.0065	1.0033			1.039		0.98	1.097	1.6411			1.2606		1.7262	0.9516	0.0192						0.9909	1.0407			0.9503		0.8642
1.0098	2.2035			0.989		2.7196	1.063	0.9865					0.6493								0.9972	0.99			1.078		0.9664	0.892	1.5474			1.117		1.6721	0.9498	0.0363						1.0364	1.1856			0.9652		0.7724
1.0155	2.0849			1.1979		2.8978	0.9572						1.1175								1.0013	0.9836			1.0908		1.0172	1.0277	1.558			1.4767		1.5954	1.0447	0.0099						0.9063	1.0972			1.0736		1.3766
0.9106	2.0189			1.1657		2.9808	1.0066						1.0987								0.9951	0.9728			1.0053		1.0163	0.9833	1.4449			1.3037		1.574	1.0539	0.007						1.0664	1.0446			1.1418		1.2957
																					1.0042	1.0884					1.0606								0.9822	1.0328						1.0081	0.994
																					1.0302	1.0907					1.0596								0.9324	1.087						0.9836	1.0416
																					1.0168	0.9583					1.0159								0.9783	1.0045						1.0315	1.0294
																					0.9488	0.9925					1.1462								1.1071	1.0497						0.9767	0.9607
